# Supplementary material for: Monkeypox Patients Living with HIV: A Systematic Review and Meta-Analysis of Geographic and Temporal Variations
Source: Epidemiologia (Basel). 2023 Sep 4;4(3):352–69. doi: 10.3390/epidemiologia4030033 (PMC10528863; doi:10.3390/epidemiologia4030033)
Supplement: Supplementary file 1 [file epidemiologia-04-00033-s001.zip]

Archive with 1 entries (1 files):
- epidemiologia-2431124-supplementary.pptx
